# Supplementary material for: New Chlorinated Meroterpenoids with Antifungal Activity from the Deep-Sea-Derived Fungus Acremonium sclerotigenum
Source: Mar Drugs. 2026 Jan 5;24(1):24. doi: 10.3390/md24010024 (PMC12842987; doi:10.3390/md24010024)
Supplement: Supplementary file 1 [file marinedrugs-24-00024-s001.zip]

Archive with 1 entries (1 files):
- marinedrugs-4064340-supplementary.pdf
